# Supplementary material for: Induction Therapies Determine the Distribution of Perforin and Granzyme B Transcripts in Kidney Transplant Recipients
Source: Biomedicines. 2024 Jun 5;12(6):1258. doi: 10.3390/biomedicines12061258 (PMC11200803; doi:10.3390/biomedicines12061258)
Supplement: Supplementary file 1 [file biomedicines-12-01258-s001.zip]

Archive with 1 entries (1 files):
- biomedicines-3022719-supplementary.pdf
